# Supplementary material for: Precise Serial Microregistration Enables Quantitative Microscopy Imaging Tracking of Human Skin Cells In Vivo
Source: Cells. 2024 Jul 7;13(13):1158. doi: 10.3390/cells13131158 (PMC11240548; doi:10.3390/cells13131158)
Supplement: Supplementary file 1 [file cells-13-01158-s001.zip]

Archive with 7 entries (6 files):
- Supplementary Materials/
- Supplementary Materials/Supplementary Video 1_810 TPF.avi
- Supplementary Materials/Supplementary Video 2_810 SHG.avi
- Supplementary Materials/Supplementary Video 3_810 RCM.avi
- Supplementary Materials/Supplementary Video 4_735 TPF.avi
- Supplementary Materials/Supplementary Video 5_735 RCM.avi
- Supplementary Materials/YT et al Zeng Suppl Mat Submision.pdf
